# Supplementary material for: A revision of the genus Kaszabister Mazur (Histeridae, Histerinae, Exosternini)
Source: Zookeys. 2012 Jun 4;(199):71–89. doi: 10.3897/zookeys.199.3245 (PMC3368282; doi:10.3897/zookeys.199.3245)
Supplement: XML Treatment for Kaszabister [file zookeys.199.3245-treatment1.xml]

<!DOCTYPE tp:taxon-treatment
  PUBLIC "-//TaxonX//DTD Taxonomic Treatment Publishing DTD v0 20100105//EN" "tax-treatment-NSO.dtd">
<tp:taxon-treatment xmlns:tp="http://www.plazi.org/taxpub"><tp:treatment-meta><mixed-citation publication-type="journal"><person-group><name><surname>Dégallier</surname><given-names>Nicolas</given-names></name><name><surname>Mazur</surname><given-names>Sławomir</given-names></name><name><surname>Tishechkin</surname><given-names>Alexey K.</given-names></name><name><surname>Caterino</surname><given-names>Michael S.</given-names></name></person-group><article-title>A revision of the genus 
                    <italic>Kaszabister</italic> Mazur (Histeridae, Histerinae, Exosternini)
                </article-title><source>Zookeys</source><day>4</day><month>6</month><year>2012</year><volume>2012</volume><issue>199</issue><fpage>71</fpage><lpage>89</lpage><pub-id pub-id-type="doi">10.3897/zookeys.199.3245</pub-id></mixed-citation></tp:treatment-meta><tp:nomenclature><label>Genus</label><tp:taxon-name>
                        <tp:taxon-name-part taxon-name-part-type="genus">Kaszabister</tp:taxon-name-part>
                    <object-id xmlns:xlink="http://www.w3.org/1999/xlink" xlink:type="simple">http://species-id.net/wiki/Kaszabister</object-id>
								</tp:taxon-name><tp:taxon-authority>Mazur, 1972</tp:taxon-authority><tp:nomenclature-citation-list><tp:nomenclature-citation><tp:taxon-name>Kaszabister</tp:taxon-name><comment> Mazur, 1972: 189.</comment></tp:nomenclature-citation></tp:nomenclature-citation-list></tp:nomenclature><tp:treatment-sec sec-type="Type species"><title>Type species.</title><p><italic><tp:taxon-name>Kaszabister mahunkai</tp:taxon-name></italic> Mazur, 1972 (now regarded as a junior synonym of <italic><tp:taxon-name>Kaszabister rubellus</tp:taxon-name></italic> (Erichson, 1834)), original designation.</p></tp:treatment-sec><tp:treatment-sec sec-type="Diagnosis"><title>Diagnosis.</title><p><italic><tp:taxon-name>Kaszabister</tp:taxon-name></italic> can be easily separated from other Neotropical <tp:taxon-name>Exosternini</tp:taxon-name> by its strongly carinate frontal stria (<xref ref-type="fig" rid="F3">Fig. 3</xref>); epipleural, subhumeral, and dorsal elytral striae 1 apically carinate and convergent to posterolateral corner (<xref ref-type="fig" rid="F1">Fig. 1B</xref>, <xref ref-type="fig" rid="F2">2A</xref>); and narrow, edentate meso- and metatibiae which bear only a few small spines (<xref ref-type="fig" rid="F1">Figs 1B</xref>, <xref ref-type="fig" rid="F2">2A</xref>, <xref ref-type="fig" rid="F4">4</xref>). The narrowly depressed lateral pronotal margin is also rare in other genera (<xref ref-type="fig" rid="F1">Figs 1A</xref>, <xref ref-type="fig" rid="F2">2B</xref>).</p></tp:treatment-sec><tp:treatment-sec sec-type="Description"><title>Description.</title><p>Body length 1.7–2.3mm, width 1.3–1.7mm, oval or oblong, more or less convex, reddish brown, glabrous. <bold><italic>Head</italic>:</bold> Frons bordered by a prominent, moderately to strongly carinate frontal stria; antennae inserted under the rim of the frons in front of eyes; antennal scape slightly setose; antennal club oval, tomentose, lacking sutures or annuli, with small oval subapical sensoria on upper and lower surfaces; epistoma flat to convex, bordered by striae or carinae; labrum short, broad, rounded at sides and emarginate at middle; mandibles with strong furrows along lower outer margins and very weak subapical teeth on incisor edge; gena setose and weakly depressed; gular sutures impressed; submentum with numerous fringed setae, projecting slightly between maxillar bases; mentum about one-fourth broader than long, sides rounded, tapering apically, margin faintly emarginate; palpi relatively short, with truncate apices. <bold><italic>Pronotum</italic>:</bold> pronotum widest at base, sides rounded, anterior angles acute; prescutellar impression absent; gland openings annulate, situated about one-third from anterior margin, behind inner edge of eye on each side; with 3 pores along each side; marginal stria complete, continuous with anterior marginal stria; lateral stria absent. <bold><italic>Elytra</italic>:</bold> Dorsal striae of elytra simple or carinate, variously abbreviated; dorsal stria 1, subhumeral striae, and epipleural stria carinate and convergent apically. <bold><italic>Prosternum</italic>:</bold> Antennal cavities of the prosternum visible in ventral view, located in the anterior angles of pronotum; prosternal lobe short, broad, reaching hypomeron laterally, with marginal stria at least medially; base of prosternal keel weakly emarginate; with complete carinate striae diverging <!--PageBreak-->anterad and posterad, not joined. <bold><italic>Mesoventrite</italic>:</bold> Disk flat, weakly projecting at middle, with complete marginal stria; mesometaventral stria present, angulate forward onto mesoventral disk. <bold><italic>Metaventrite</italic>:</bold> Metaventral disk with postcoxal and lateral striae, both extending laterad toward metepisternum. <bold><italic>Abdomen</italic>:</bold> Propygidium short, moderately convex, with annulate gland openings in anterolateral corners; pygidium lacking apical stria; abdominal ventrite 1 with one or two lateral striae; ventrites 2–5 with or without posterior marginal striae. <bold><italic>Legs</italic>:</bold> Protrochanter with seta; protibia lacking teeth, but with 8–10 stout marginal spines; protibial spurs short, strong; protarsus with fine ventral spines, pretarsal claws simple and equal; meso- and metatrochanters lacking setae; meso- and metatibiae nearly parallel-sided, the former with few weak marginal spines; meso- and metatarsomeres with single pair of apicoventral setae. <bold><italic>Male</italic>:</bold> Eighth tergite with accessory sclerites, shallowly narrowly incised at subtruncate apex, with basal membrane attachment distad basal emargination; ventral apodemes of 8<sup>th</sup> tergite broadly rounded, not meeting at midline; 8<sup>th</sup> sternite approximately parallel-sided, halves not joined along midline, with apical guides gradually more strongly elevated toward apices; 9th tergite with median emargination deep, ventral apodemes situated just behind midpoint, strongly toothed; spiculum gastrale (9<sup>th</sup> sternite) narrowed in distal two-thirds, with thin apical arms and short median apical flanges; halves of 10<sup>th</sup> tergite well developed, separated along midline. <bold><italic>Female</italic>:</bold> Eighth tergite forming a single, apically emarginate plate; 8<sup>th</sup> sternite divided into two lateral plates, with thin, separate basal baculi which are articulated with the disk of S8; 9<sup>th</sup> sternite present, elongate, connected to apex of S8; tenth tergite present, without basal apodemes; valvifers elongate, enlarged basally; coxites with two strong and one weak inner tooth; gonostyle present, free, setose; bursa copulatrix small; spermatheca short, sclerotized, forming a ventral concave disk over oviduct; spermathecal gland attached at base of spermatheca, elongate, gradually expanded to apex.</p></tp:treatment-sec><tp:treatment-sec sec-type="Distribution"><title>Distribution.</title><p>The distribution of the species of this genus is interestingly discontinuous, with three species concentrated in subtropical South America, and a single species from Central America, with few records from the northern half of South America.</p></tp:treatment-sec><tp:treatment-sec sec-type="Key to species"><title>Key to species</title><table-wrap content-type="key" position="anchor" orientation="portrait"><table><tbody><tr><td rowspan="1" colspan="1">1</td><td rowspan="1" colspan="1">Postmetacoxal striae of the first ventrite joined in an arch along the anterior margin (<xref ref-type="fig" rid="F4">Fig. 4A</xref>); lateral metaventral stria terminating about one-third metaventral length behind the mesometaventral suture (<xref ref-type="fig" rid="F4">Fig. 4A</xref>); frontal stria descending onto epistoma only, without stria across anterior margin of frons (<xref ref-type="fig" rid="F3">Fig. 3A</xref>); southern Brazil, Paraguay, Argentina</td><td rowspan="1" colspan="1"><italic><tp:taxon-name>Kaszabister barrigai</tp:taxon-name></italic> sp. n.</td></tr><tr><td rowspan="1" colspan="1">–</td><td rowspan="1" colspan="1">Postmetacoxal striae not joined in an anterior arc; lateral metaventral stria reaching (<xref ref-type="fig" rid="F4">Fig. 4B, D</xref>) or nearly reaching (<xref ref-type="fig" rid="F4">Fig. 4C</xref>) mesometaventral suture; frontal stria variable</td><td rowspan="1" colspan="1">2</td></tr><tr><td rowspan="1" colspan="1">2</td><td rowspan="1" colspan="1">Abdominal ventrites 2–5 lacking posterior marginal stria (<xref ref-type="fig" rid="F4">Fig. 4D</xref>); southern Mexico to Costa Rica</td><td rowspan="1" colspan="1"><italic><tp:taxon-name>Kaszabister carinatus</tp:taxon-name></italic> (Lewis, 1888)</td></tr><tr><td rowspan="1" colspan="1">–</td><td rowspan="1" colspan="1">Abdominal ventrites 2–5 with posterior marginal stria (<xref ref-type="fig" rid="F4">Figs 4A-C</xref>)</td><td rowspan="1" colspan="1">3<!--PageBreak--></td></tr><tr><td rowspan="1" colspan="1">3</td><td rowspan="1" colspan="1">Frontal stria complete and evenly arcuate across frons (<xref ref-type="fig" rid="F3">Fig. 3B</xref>); epistoma convex; lateral stria of metaventrite reaching mesometaventral suture (<xref ref-type="fig" rid="F4">Fig. 4B</xref>); Peru, Brazil, Uruguay, Argentina</td><td rowspan="1" colspan="1"><italic><tp:taxon-name>Kaszabister ferrugineus</tp:taxon-name></italic> (Kirsch, 1873)</td></tr><tr><td rowspan="1" colspan="1">–</td><td rowspan="1" colspan="1">Frontal stria not evenly arcuate, descending onto epistoma as a weak marginal carina (<xref ref-type="fig" rid="F3">Fig. 3C</xref>); epistoma depressed; lateral stria of metaventrite abbreviated about one-fourth behind mesometaventral suture (<xref ref-type="fig" rid="F4">Fig. 4C</xref>); southern Brazil, Uruguay, Argentina</td><td rowspan="1" colspan="1"><italic><tp:taxon-name>Kaszabister rubellus</tp:taxon-name></italic> (Erichson, 1834)</td></tr></tbody></table></table-wrap></tp:treatment-sec><tp:treatment-sec><!--Section generated to contain objects referenced in tp:taxon-treatment.--><fig id="F3" position="float" orientation="portrait"><label>Figure 3.</label><caption><p>Anterior view of head. <bold>A</bold> <italic><tp:taxon-name>Kaszabister barrigai</tp:taxon-name></italic> <bold>B</bold> <italic><tp:taxon-name>Kaszabister ferrugineus</tp:taxon-name></italic> <bold>C</bold> <italic><tp:taxon-name>Kaszabister rubellus</tp:taxon-name></italic> <bold>D</bold> <italic><tp:taxon-name>Kaszabister carinatus</tp:taxon-name></italic>.</p></caption><graphic xmlns:xlink="http://www.w3.org/1999/xlink" xlink:href="ZooKeys-199-071-g003.jpg" position="float" orientation="portrait" xlink:type="simple"/></fig><fig id="F1" position="float" orientation="portrait"><label>Figure 1.</label><caption><p>Habitus photos of <italic><tp:taxon-name>Kaszabister barrigai</tp:taxon-name></italic> sp. n. <bold>A</bold> Dorsal <bold>B</bold> Lateral.</p></caption><graphic xmlns:xlink="http://www.w3.org/1999/xlink" xlink:href="ZooKeys-199-071-g001.jpg" position="float" orientation="portrait" xlink:type="simple"/></fig><fig id="F2" position="float" orientation="portrait"><label>Figure 2.</label><caption><p>Generic characters of <italic><tp:taxon-name>Kaszabister</tp:taxon-name></italic>. <bold>A</bold> Lateral habitus of <italic><tp:taxon-name>Kaszabister barrigai</tp:taxon-name></italic> showing carinate and convergent dorsolateral elytral striae <bold>B</bold> Pronotum of <italic><tp:taxon-name>Kaszabister carinatus</tp:taxon-name></italic> <bold>C</bold> Antenna of <italic><tp:taxon-name>Kaszabister carinatus</tp:taxon-name></italic> <bold>D</bold> Mouthparts of <italic><tp:taxon-name>Kaszabister carinatus</tp:taxon-name></italic> <bold>E</bold> Propygidium and pygidium of <italic><tp:taxon-name>Kaszabister carinatus</tp:taxon-name></italic>.</p></caption><graphic xmlns:xlink="http://www.w3.org/1999/xlink" xlink:href="ZooKeys-199-071-g002.jpg" position="float" orientation="portrait" xlink:type="simple"/></fig><fig id="F4" position="float" orientation="portrait"><label>Figure 4.</label><caption><p>Ventral habitus. <bold>A</bold> <italic><tp:taxon-name>Kaszabister barrigai</tp:taxon-name></italic> <bold>B</bold> <italic><tp:taxon-name>Kaszabister ferrugineus</tp:taxon-name></italic> <bold>C</bold> <italic><tp:taxon-name>Kaszabister rubellus</tp:taxon-name></italic> <bold>D</bold> <italic><tp:taxon-name>Kaszabister carinatus</tp:taxon-name></italic>.</p></caption><graphic xmlns:xlink="http://www.w3.org/1999/xlink" xlink:href="ZooKeys-199-071-g004.jpg" position="float" orientation="portrait" xlink:type="simple"/></fig></tp:treatment-sec></tp:taxon-treatment>
