# Supplementary material for: A revision of the genus Kaszabister Mazur (Histeridae, Histerinae, Exosternini)
Source: Zookeys. 2012 Jun 4;(199):71–89. doi: 10.3897/zookeys.199.3245 (PMC3368282; doi:10.3897/zookeys.199.3245)
Supplement: XML Treatment for Kaszabister barrigai [file zookeys.199.3245-treatment2.xml]

<!DOCTYPE tp:taxon-treatment
  PUBLIC "-//TaxonX//DTD Taxonomic Treatment Publishing DTD v0 20100105//EN" "tax-treatment-NSO.dtd">
<tp:taxon-treatment xmlns:tp="http://www.plazi.org/taxpub"><tp:treatment-meta><mixed-citation publication-type="journal"><person-group><name><surname>Dégallier</surname><given-names>Nicolas</given-names></name><name><surname>Mazur</surname><given-names>Sławomir</given-names></name><name><surname>Tishechkin</surname><given-names>Alexey K.</given-names></name><name><surname>Caterino</surname><given-names>Michael S.</given-names></name></person-group><article-title>A revision of the genus 
                    <italic>Kaszabister</italic> Mazur (Histeridae, Histerinae, Exosternini)
                </article-title><source>Zookeys</source><day>4</day><month>6</month><year>2012</year><volume>2012</volume><issue>199</issue><fpage>71</fpage><lpage>89</lpage><pub-id pub-id-type="doi">10.3897/zookeys.199.3245</pub-id></mixed-citation></tp:treatment-meta><tp:nomenclature><tp:taxon-name>
                        <tp:taxon-name-part taxon-name-part-type="genus">Kaszabister</tp:taxon-name-part>
                        <tp:taxon-name-part taxon-name-part-type="species">barrigai</tp:taxon-name-part>
                    <object-id xmlns:xlink="http://www.w3.org/1999/xlink" xlink:type="simple">urn:lsid:zoobank.org:act:03F0FB0E-8486-4E3A-A744-A242165F2C9C</object-id>
								<object-id xmlns:xlink="http://www.w3.org/1999/xlink" xlink:type="simple">http://species-id.net/wiki/Kaszabister_barrigai</object-id>
								</tp:taxon-name><tp:taxon-status xmlns:xlink="http://www.w3.org/1999/xlink" xlink:type="simple">sp. n.</tp:taxon-status><xref ref-type="fig" rid="F1">Figs 1</xref><xref ref-type="fig" rid="F2">, 2A</xref><xref ref-type="fig" rid="F3">, 3A</xref><xref ref-type="fig" rid="F4">, 4A</xref><xref ref-type="fig" rid="F6">, 6A–B</xref><xref ref-type="fig" rid="F7">, 7 (map)</xref></tp:nomenclature><tp:treatment-sec sec-type="Type material"><title>Type material.</title><p><bold>Holotype:</bold> male: <bold>“</bold>BRAZIL: State of Mato Grosso, Rondonópolis Co., Rondonópolis” / “R. Beasley, 14.VII.72, Floated from ant nest #169” / “Caterino/Tishechkin <tp:taxon-name>Exosternini</tp:taxon-name> Voucher EXO-00255 / HOLOTYPE <italic><tp:taxon-name>Kaszabister barrigai</tp:taxon-name></italic>Dégallier et al. des. 2012”; deposited in FSCA. <bold>Paratypes</bold> (109): <bold>ARGENTINA: Cordoba</bold>: Alta Gracia, La Granja, Sierras de Córdoba, 10.i.1925 (1: MACN); same locality and date, “debajo de uma piedra en el medio de las <italic><tp:taxon-name>Solenopsis</tp:taxon-name></italic>” (1: MACN); <bold>ARGENTINA:</bold> “on grapes (fruit) from Argentina, Kennedy, N.Y., 22.iv.1935” (1: NMNH); <bold>BRAZIL: Mato Grosso:</bold> Mato Grosso, Buriti, 20.vii.1972, floated from ant nest (3: FSCA); Mato Grosso, Cáceres, 5.vii.1972, floated from ant nest (6: FSCA); Mato Grosso, Cuiabá, Parque de Exposição, 30.v.1972, floated from ant nest (7: FSCA); same label data but 1.vi.1972 (12: FSCA); same label data but 6.vi.1972 (5: FSCA); same label data but 7.vi.1972 (3: FSCA); same label data but 13.vi.1972 (1: FSCA); same label data but 14.vi.1972 (4: FSCA); same label data but 14.vi.1972 (6: FSCA); same label data but 20.vi.1972 (13: FSCA); same label data but 22.vi.1972 (1: FSCA); Mato Grosso, Fazenda of Augusto Miller, 10 km N Chapada dos Guimarães, 21.v.1972, floated from ant nest (1: FSCA); Mato Grosso, Mato Grosso Co., 25.vii.1972, floated from ant nest (6: FSCA); Mato Grosso, Poconé, 23.iv.1972, floated from ant nest (9: FSCA); Mato Grosso, Pontes e Lacerda, 3.vii.1972, floated from ant nest (1: FSCA); 12 specimens from Mato Grosso, Rondonópolis, 14.vii.1972, floated from ant nest (12: FSCA); same label data but 15.vii.1972 (2: FSCA); Mato Grosso, Rosario Oeste, 13.vii.1972, floated from ant nest (3: FSCA). <bold>São Paulo:</bold> São Paulo, São Paulo, xii.1972, from fire ant nests (6: FSCA) ; São Paulo, Vargem Grande [do Sul], 1.xii.1972 (1: FMNH, 2: NMNH); São Paulo, Vargem Grande do Sul, 17.iii.1972, nest of <italic><tp:taxon-name>Solenopsis saevissima</tp:taxon-name></italic> gp. (1: FMNH); São Paulo, Varzea Grande, 9.ii.1972 (1: FSCA); same label data but 1.xii.1972 (2: FSCA). <bold>PARAGUAY: San Pedro:</bold> San Pedro, Cororó, x.1979 (1: CHND).</p><fig id="F1" position="float" orientation="portrait"><label>Figure 1.</label><caption><p>Habitus photos of <italic><tp:taxon-name>Kaszabister barrigai</tp:taxon-name></italic> sp. n. <bold>A</bold> Dorsal <bold>B</bold> Lateral.</p></caption><graphic xmlns:xlink="http://www.w3.org/1999/xlink" xlink:href="ZooKeys-199-071-g001.jpg" position="float" orientation="portrait" xlink:type="simple"/></fig></tp:treatment-sec><tp:treatment-sec sec-type="Diagnostic description"><title>Diagnostic description.</title><p>Length 1.9–2.3mm; width 1.5–1.7mm;Frontal stria descending onto epistoma as a strong carina, epistoma strongly depressed, depression broader than in <italic><tp:taxon-name>Kaszabister rubellus</tp:taxon-name></italic>; fourth dorsal elytral stria present in apical half to two-thirds; inner subhumeral elytral stria present in apical two-thirds; fifth elytral stria generally absent; sutural stria present in apical half; elytral ground punctures denser and <!--PageBreak--><!--PageBreak--><!--PageBreak-->more uniformly distributed; mesometaventral stria arched forward to between one-half to one-third from anterior mesoventral margin; lateral metaventral stria strongly abbreviated mediad, ending about one-third from mesometaventral margin; inner postmetacoxal striae forming a complete, narrow arc across anterior margin of abdominal ventrite 1; abdominal ventrites 2–4 with apical marginal stria. <bold><italic>Male</italic>:</bold> Aedeagus narrow, elongate, swollen toward base, flattened apically in lateral view.</p><fig id="F2" position="float" orientation="portrait"><label>Figure 2.</label><caption><p>Generic characters of <italic><tp:taxon-name>Kaszabister</tp:taxon-name></italic>. <bold>A</bold> Lateral habitus of <italic><tp:taxon-name>Kaszabister barrigai</tp:taxon-name></italic> showing carinate and convergent dorsolateral elytral striae <bold>B</bold> Pronotum of <italic><tp:taxon-name>Kaszabister carinatus</tp:taxon-name></italic> <bold>C</bold> Antenna of <italic><tp:taxon-name>Kaszabister carinatus</tp:taxon-name></italic> <bold>D</bold> Mouthparts of <italic><tp:taxon-name>Kaszabister carinatus</tp:taxon-name></italic> <bold>E</bold> Propygidium and pygidium of <italic><tp:taxon-name>Kaszabister carinatus</tp:taxon-name></italic>.</p></caption><graphic xmlns:xlink="http://www.w3.org/1999/xlink" xlink:href="ZooKeys-199-071-g002.jpg" position="float" orientation="portrait" xlink:type="simple"/></fig><fig id="F3" position="float" orientation="portrait"><label>Figure 3.</label><caption><p>Anterior view of head. <bold>A</bold> <italic><tp:taxon-name>Kaszabister barrigai</tp:taxon-name></italic> <bold>B</bold> <italic><tp:taxon-name>Kaszabister ferrugineus</tp:taxon-name></italic> <bold>C</bold> <italic><tp:taxon-name>Kaszabister rubellus</tp:taxon-name></italic> <bold>D</bold> <italic><tp:taxon-name>Kaszabister carinatus</tp:taxon-name></italic>.</p></caption><graphic xmlns:xlink="http://www.w3.org/1999/xlink" xlink:href="ZooKeys-199-071-g003.jpg" position="float" orientation="portrait" xlink:type="simple"/></fig><fig id="F4" position="float" orientation="portrait"><label>Figure 4.</label><caption><p>Ventral habitus. <bold>A</bold> <italic><tp:taxon-name>Kaszabister barrigai</tp:taxon-name></italic> <bold>B</bold> <italic><tp:taxon-name>Kaszabister ferrugineus</tp:taxon-name></italic> <bold>C</bold> <italic><tp:taxon-name>Kaszabister rubellus</tp:taxon-name></italic> <bold>D</bold> <italic><tp:taxon-name>Kaszabister carinatus</tp:taxon-name></italic>.</p></caption><graphic xmlns:xlink="http://www.w3.org/1999/xlink" xlink:href="ZooKeys-199-071-g004.jpg" position="float" orientation="portrait" xlink:type="simple"/></fig></tp:treatment-sec><tp:treatment-sec sec-type="Distribution"><title>Distribution.</title><p>Known principally from the Brazilian states of Mato Grosso and São Paulo, with one record each from Argentina and Paraguay, and a single specimen found in an Argentinian grape shipment at Kennedy Airport, New York, USA.</p></tp:treatment-sec><tp:treatment-sec sec-type="Biology"><title>Biology.</title><p>While the majority of the type specimens say merely that they were collected from ‘ant nest’, there is little doubt that the hosts were <italic><tp:taxon-name>Solenopsis</tp:taxon-name></italic> Westwood, probably <italic><tp:taxon-name>Solenopsis invicta</tp:taxon-name></italic> Buren, 1972, the focus of the work of collectors Lennartz and Whitcomb (<xref ref-type="bibr" rid="B1">Allen et al. 1974</xref>, <xref ref-type="bibr" rid="B4">Buren et al. 1974</xref>). Other records specify ‘fire ants’, <italic><tp:taxon-name>Solenopsis</tp:taxon-name></italic> sp., and ‘<italic><tp:taxon-name>Solenopsis saevissima</tp:taxon-name></italic> group’ as hosts.</p></tp:treatment-sec><tp:treatment-sec sec-type="Etymology"><title>Etymology. </title><p>This species is named for the notable Chilean collector Juan Enrique Barriga-Tuñón, who provided us with one of the first known examples of the species.</p></tp:treatment-sec><tp:treatment-sec sec-type="Remarks"><title>Remarks.</title><p>Specimens labelled as ‘São Paulo, Varzea Grande’ most probably came from Vargem Grande do Sul in the same state. We were not able to find any pla<!--PageBreak--><!--PageBreak-->ce called Varzea Grande in São Paulo. On the other hand, there is a town of this name that is a part of greater Cuiabá, the capital of Mato Grosso, where the fire ant researchers who collected specimens from Mato Grosso and São Paulo were apparently based. But given that we have seen specimens collected on the same day, 1.xii.1972, in ‘São Paulo, Vargem Grande’ (3) and ‘São Paulo, Varzea Grande’ (1), we suspect confusion and mislabeling for the latter locality.</p></tp:treatment-sec><tp:treatment-sec><!--Section generated to contain objects referenced in tp:taxon-treatment.--><fig id="F6" position="float" orientation="portrait"><label>Figure 6.</label><caption><p>Male genitalia of <italic><tp:taxon-name>Kaszabister</tp:taxon-name></italic>. <bold>A</bold> Dorsal view of aedeagus of <italic><tp:taxon-name>Kaszabister barrigai</tp:taxon-name></italic> <bold>B</bold> Lateral view of aedeagus of <italic><tp:taxon-name>Kaszabister barrigai</tp:taxon-name></italic> <bold>C</bold> Dorsal view of aedeagus of <italic><tp:taxon-name>Kaszabister ferrugineus</tp:taxon-name></italic> <bold>D</bold> Lateral view of aedeagus of <italic><tp:taxon-name>Kaszabister ferrugineus</tp:taxon-name></italic> <bold>E</bold> Dorsal view of aedeagus of <italic><tp:taxon-name>Kaszabister rubellus</tp:taxon-name></italic> <bold>F</bold> Lateral view of aedeagus of <italic><tp:taxon-name>Kaszabister rubellus</tp:taxon-name></italic> <bold>G</bold> Dorsal view of aedeagus of <italic><tp:taxon-name>Kaszabister carinatus</tp:taxon-name></italic> <bold>H</bold> Lateral view of aedeagus of <italic><tp:taxon-name>Kaszabister carinatus</tp:taxon-name></italic>.</p></caption><graphic xmlns:xlink="http://www.w3.org/1999/xlink" xlink:href="ZooKeys-199-071-g006.jpg" position="float" orientation="portrait" xlink:type="simple"/></fig><fig id="F7" position="float" orientation="portrait"><label>Figure 7.</label><caption><p>Map showing distributional records of <italic><tp:taxon-name>Kaszabister barrigai</tp:taxon-name></italic> and <italic><tp:taxon-name>Kaszabister rubellus</tp:taxon-name></italic>.</p></caption><graphic xmlns:xlink="http://www.w3.org/1999/xlink" xlink:href="ZooKeys-199-071-g007.jpg" position="float" orientation="portrait" xlink:type="simple"/></fig></tp:treatment-sec><ref-list><ref id="B1"><mixed-citation xmlns:xlink="http://www.w3.org/1999/xlink" xlink:type="simple"><person-group><name name-style="western"><surname>Allen</surname><given-names>GE</given-names></name><name name-style="western"><surname>Buren</surname><given-names>WF</given-names></name><name name-style="western"><surname>Williams</surname><given-names>RN</given-names></name><name name-style="western"><surname>de Menezes</surname><given-names>M</given-names></name><name name-style="western"><surname>Whitcomb,</surname><given-names>WH</given-names></name></person-group> (<year>1974</year>)<article-title> The red imported fire ant, <italic>Solenopsis invicta</italic>: distribution and habitat in Mato Grosso, Brazil.</article-title><source>Annals of the Entomological Society of America </source><volume>67</volume>: <fpage>43</fpage>-<lpage>46</lpage>.</mixed-citation></ref><ref id="B4"><mixed-citation xmlns:xlink="http://www.w3.org/1999/xlink" xlink:type="simple"><person-group><name name-style="western"><surname>Buren</surname><given-names>WF</given-names></name><name name-style="western"><surname>Allen</surname><given-names>GE</given-names></name><name name-style="western"><surname>Whitcomb</surname><given-names>WH</given-names></name><name name-style="western"><surname>Lennartz</surname><given-names>FE</given-names></name><name name-style="western"><surname>Williams</surname><given-names>RN</given-names></name></person-group> (<year>1974</year>)<article-title> Zoogeography of the imported fire ants.</article-title><source>Journal of the New York Entomololgical Society </source><volume>82</volume>: <fpage>113</fpage>-<lpage>124</lpage>.</mixed-citation></ref></ref-list></tp:taxon-treatment>
