# Supplementary material for: A revision of the genus Kaszabister Mazur (Histeridae, Histerinae, Exosternini)
Source: Zookeys. 2012 Jun 4;(199):71–89. doi: 10.3897/zookeys.199.3245 (PMC3368282; doi:10.3897/zookeys.199.3245)
Supplement: XML Treatment for Kaszabister carinatus [file zookeys.199.3245-treatment3.xml]

<!DOCTYPE tp:taxon-treatment
  PUBLIC "-//TaxonX//DTD Taxonomic Treatment Publishing DTD v0 20100105//EN" "tax-treatment-NSO.dtd">
<tp:taxon-treatment xmlns:tp="http://www.plazi.org/taxpub"><tp:treatment-meta><mixed-citation publication-type="journal"><person-group><name><surname>Dégallier</surname><given-names>Nicolas</given-names></name><name><surname>Mazur</surname><given-names>Sławomir</given-names></name><name><surname>Tishechkin</surname><given-names>Alexey K.</given-names></name><name><surname>Caterino</surname><given-names>Michael S.</given-names></name></person-group><article-title>A revision of the genus 
                    <italic>Kaszabister</italic> Mazur (Histeridae, Histerinae, Exosternini)
                </article-title><source>Zookeys</source><day>4</day><month>6</month><year>2012</year><volume>2012</volume><issue>199</issue><fpage>71</fpage><lpage>89</lpage><pub-id pub-id-type="doi">10.3897/zookeys.199.3245</pub-id></mixed-citation></tp:treatment-meta><tp:nomenclature><tp:taxon-name>
                        <tp:taxon-name-part taxon-name-part-type="genus">Kaszabister</tp:taxon-name-part>
                        <tp:taxon-name-part taxon-name-part-type="species">carinatus</tp:taxon-name-part>
                    <object-id xmlns:xlink="http://www.w3.org/1999/xlink" xlink:type="simple">http://species-id.net/wiki/Kaszabister_carinatus</object-id>
								</tp:taxon-name><tp:taxon-authority>(Lewis, 1888)</tp:taxon-authority><xref ref-type="fig" rid="F2">Figs 2B–E</xref><xref ref-type="fig" rid="F3">, 3D</xref><xref ref-type="fig" rid="F4">, 4D</xref><xref ref-type="fig" rid="F6">, 6G–H</xref><xref ref-type="fig" rid="F9">, 9 (map)</xref><tp:nomenclature-citation-list><tp:nomenclature-citation><tp:taxon-name>Phelister carinatus</tp:taxon-name><comment> Lewis, 1888: 194.</comment></tp:nomenclature-citation><tp:nomenclature-citation><tp:taxon-name>Kaszabister carinatus</tp:taxon-name><comment>: <xref ref-type="bibr" rid="B16">Mazur (1997</xref>: 31).</comment></tp:nomenclature-citation></tp:nomenclature-citation-list></tp:nomenclature><tp:treatment-sec sec-type="Type material"><title>Type material.</title><p>Holotype (“one example”; Lewis, 1888) of undetermined sex: “Cerro Zunil, 4–5000 ft. Champion”/ “Sp. figured.” / “ B.C.A., Col.,II,(1). <italic><tp:taxon-name>Phelister</tp:taxon-name></italic>” / “<italic><tp:taxon-name>Phelister carinatus</tp:taxon-name></italic> Lewis Type” / “Type” [red circle] / “HOLOTYPE N. Dégallier 2007”; BMNH.</p><p><bold>Other material:</bold> <bold>MEXICO: Chiapas:</bold> Mpio. Trinitaria, Lagunas de Montebello, 4–31.viii.1991, FIT (1: FMNH); <bold>Michoacan</bold>: San Jose Purua, vi.1965 (1: CHSM); ‘Mexico, A.G.’ (1: BMNH). <bold>COSTA RICA: Alajuela:</bold> RNVS Caño Negro, 18–30.xi.1992, 5–28.ii.1995 (2: INBI); <bold>Guanacaste:</bold> Est. Los Almendros, 4–16.ix.1994 (1, INBI); <bold>Heredia:</bold> Est. Biol. La Selva, 2.5 km S Puerto Viejo, 24.vi.2003, at light (1: EMEC); <bold>Limón:</bold> Cerro Cocori, iii.1993, iv.1993, v.1993 (3: INBI); Rio Sardinas, RNFS Barra del Colorado, 6–14.iv.1994 (1: INBI); Sect. Cerales de la Rita, 3 km N. del Puente Rio Suerte, Ruta Puerto Lindo, iii.1996 (1: INBI); Reventazon Evene, Hamburg Farm, 2.i.1932 (1: NMNH); P.N. Tortuguero, Est. Cuatro Esquinas, ix.1992 (1: INBI); <bold>Puntarenas:</bold> P.N. Corcovado, Est. Sirena, Send. Espavel, 19.iv.2001 (1: INBI); <bold>San Jose:</bold> San Jose, ix.1935 (1: CHND).</p></tp:treatment-sec><tp:treatment-sec sec-type="Diagnosis"><title>Diagnosis.</title><p>Frontal stria continuous across front and connected to epistomal striae, epistoma flat; fourth dorsal elytral stria complete and arched to suture; inner subhumeral elytral stria usually present only in apical half; fifth and sutural elytral striae weak, often just series of punctures, but generally present in apical one-third; elytral ground punctures sparser and markedly reduced laterad fourth elytral stria; mesometaventral stria arched forward to about one-half from mesoventral margin; lateral metaventral stria reaching mesometaventral margin, but distinctly mediad junction of mesometaventral and postmesocoxal striae; inner postmetacoxal striae somewhat variable, but never forming a complete arc across anterior margin of abdominal ventrite 1; abdominal ventrites 2–4 completely lacking apical marginal stria; aedeagus of moderate width, more strongly tapered basally than apically, with ventral curvature only marked nearer apex.</p></tp:treatment-sec><tp:treatment-sec sec-type="Distribution"><title>Distribution.</title><p>This species is restricted to Central America, from southern Mexico to Costa Rica.</p></tp:treatment-sec><tp:treatment-sec sec-type="Remarks"><title>Remarks.</title><p>No specimens bear any host data.</p></tp:treatment-sec><tp:treatment-sec><!--Section generated to contain objects referenced in tp:taxon-treatment.--><fig id="F2" position="float" orientation="portrait"><label>Figure 2.</label><caption><p>Generic characters of <italic><tp:taxon-name>Kaszabister</tp:taxon-name></italic>. <bold>A</bold> Lateral habitus of <italic><tp:taxon-name>Kaszabister barrigai</tp:taxon-name></italic> showing carinate and convergent dorsolateral elytral striae <bold>B</bold> Pronotum of <italic><tp:taxon-name>Kaszabister carinatus</tp:taxon-name></italic> <bold>C</bold> Antenna of <italic><tp:taxon-name>Kaszabister carinatus</tp:taxon-name></italic> <bold>D</bold> Mouthparts of <italic><tp:taxon-name>Kaszabister carinatus</tp:taxon-name></italic> <bold>E</bold> Propygidium and pygidium of <italic><tp:taxon-name>Kaszabister carinatus</tp:taxon-name></italic>.</p></caption><graphic xmlns:xlink="http://www.w3.org/1999/xlink" xlink:href="ZooKeys-199-071-g002.jpg" position="float" orientation="portrait" xlink:type="simple"/></fig><fig id="F3" position="float" orientation="portrait"><label>Figure 3.</label><caption><p>Anterior view of head. <bold>A</bold> <italic><tp:taxon-name>Kaszabister barrigai</tp:taxon-name></italic> <bold>B</bold> <italic><tp:taxon-name>Kaszabister ferrugineus</tp:taxon-name></italic> <bold>C</bold> <italic><tp:taxon-name>Kaszabister rubellus</tp:taxon-name></italic> <bold>D</bold> <italic><tp:taxon-name>Kaszabister carinatus</tp:taxon-name></italic>.</p></caption><graphic xmlns:xlink="http://www.w3.org/1999/xlink" xlink:href="ZooKeys-199-071-g003.jpg" position="float" orientation="portrait" xlink:type="simple"/></fig><fig id="F4" position="float" orientation="portrait"><label>Figure 4.</label><caption><p>Ventral habitus. <bold>A</bold> <italic><tp:taxon-name>Kaszabister barrigai</tp:taxon-name></italic> <bold>B</bold> <italic><tp:taxon-name>Kaszabister ferrugineus</tp:taxon-name></italic> <bold>C</bold> <italic><tp:taxon-name>Kaszabister rubellus</tp:taxon-name></italic> <bold>D</bold> <italic><tp:taxon-name>Kaszabister carinatus</tp:taxon-name></italic>.</p></caption><graphic xmlns:xlink="http://www.w3.org/1999/xlink" xlink:href="ZooKeys-199-071-g004.jpg" position="float" orientation="portrait" xlink:type="simple"/></fig><fig id="F6" position="float" orientation="portrait"><label>Figure 6.</label><caption><p>Male genitalia of <italic><tp:taxon-name>Kaszabister</tp:taxon-name></italic>. <bold>A</bold> Dorsal view of aedeagus of <italic><tp:taxon-name>Kaszabister barrigai</tp:taxon-name></italic> <bold>B</bold> Lateral view of aedeagus of <italic><tp:taxon-name>Kaszabister barrigai</tp:taxon-name></italic> <bold>C</bold> Dorsal view of aedeagus of <italic><tp:taxon-name>Kaszabister ferrugineus</tp:taxon-name></italic> <bold>D</bold> Lateral view of aedeagus of <italic><tp:taxon-name>Kaszabister ferrugineus</tp:taxon-name></italic> <bold>E</bold> Dorsal view of aedeagus of <italic><tp:taxon-name>Kaszabister rubellus</tp:taxon-name></italic> <bold>F</bold> Lateral view of aedeagus of <italic><tp:taxon-name>Kaszabister rubellus</tp:taxon-name></italic> <bold>G</bold> Dorsal view of aedeagus of <italic><tp:taxon-name>Kaszabister carinatus</tp:taxon-name></italic> <bold>H</bold> Lateral view of aedeagus of <italic><tp:taxon-name>Kaszabister carinatus</tp:taxon-name></italic>.</p></caption><graphic xmlns:xlink="http://www.w3.org/1999/xlink" xlink:href="ZooKeys-199-071-g006.jpg" position="float" orientation="portrait" xlink:type="simple"/></fig><fig id="F9" position="float" orientation="portrait"><label>Figure 9.</label><caption><p>Map showing distributional records of <italic><tp:taxon-name>Kaszabister carinatus</tp:taxon-name></italic>.</p></caption><graphic xmlns:xlink="http://www.w3.org/1999/xlink" xlink:href="ZooKeys-199-071-g009.jpg" position="float" orientation="portrait" xlink:type="simple"/></fig></tp:treatment-sec><ref-list><ref id="B16"><mixed-citation xmlns:xlink="http://www.w3.org/1999/xlink" xlink:type="simple"><person-group><name name-style="western"><surname>Mazur</surname><given-names>S</given-names></name></person-group> (<year>1997</year>)<source> A world catalogue of the Histeridae (Coleoptera: Histeroidea). Genus International Journal of invertebrate Taxonomy, supplement: 1–373.</source></mixed-citation></ref></ref-list></tp:taxon-treatment>
