# Supplementary material for: A revision of the genus Kaszabister Mazur (Histeridae, Histerinae, Exosternini)
Source: Zookeys. 2012 Jun 4;(199):71–89. doi: 10.3897/zookeys.199.3245 (PMC3368282; doi:10.3897/zookeys.199.3245)
Supplement: XML Treatment for Kaszabister ferrugineus [file zookeys.199.3245-treatment4.xml]

<!DOCTYPE tp:taxon-treatment
  PUBLIC "-//TaxonX//DTD Taxonomic Treatment Publishing DTD v0 20100105//EN" "tax-treatment-NSO.dtd">
<tp:taxon-treatment xmlns:tp="http://www.plazi.org/taxpub"><tp:treatment-meta><mixed-citation publication-type="journal"><person-group><name><surname>Dégallier</surname><given-names>Nicolas</given-names></name><name><surname>Mazur</surname><given-names>Sławomir</given-names></name><name><surname>Tishechkin</surname><given-names>Alexey K.</given-names></name><name><surname>Caterino</surname><given-names>Michael S.</given-names></name></person-group><article-title>A revision of the genus 
                    <italic>Kaszabister</italic> Mazur (Histeridae, Histerinae, Exosternini)
                </article-title><source>Zookeys</source><day>4</day><month>6</month><year>2012</year><volume>2012</volume><issue>199</issue><fpage>71</fpage><lpage>89</lpage><pub-id pub-id-type="doi">10.3897/zookeys.199.3245</pub-id></mixed-citation></tp:treatment-meta><tp:nomenclature><tp:taxon-name>
                        <tp:taxon-name-part taxon-name-part-type="genus">Kaszabister</tp:taxon-name-part>
                        <tp:taxon-name-part taxon-name-part-type="species">ferrugineus</tp:taxon-name-part>
                    <object-id xmlns:xlink="http://www.w3.org/1999/xlink" xlink:type="simple">http://species-id.net/wiki/Kaszabister_ferrugineus</object-id>
								</tp:taxon-name><tp:taxon-authority>(Kirsch, 1873)</tp:taxon-authority><xref ref-type="fig" rid="F3">Figs 3B</xref><xref ref-type="fig" rid="F4">, 4B</xref><xref ref-type="fig" rid="F5">, 5</xref><xref ref-type="fig" rid="F6">, 6C–D</xref><xref ref-type="fig" rid="F8">, 8 (map)</xref><tp:nomenclature-citation-list><tp:nomenclature-citation><tp:taxon-name>Epierus ferrugineus</tp:taxon-name><comment> Kirsch, 1873: 137.</comment></tp:nomenclature-citation><tp:nomenclature-citation><tp:taxon-name>Phelister ferrugineus</tp:taxon-name><comment>: Lewis (1905: 47).</comment></tp:nomenclature-citation><tp:nomenclature-citation><tp:taxon-name>Kaszabister ferrugineus</tp:taxon-name><comment>: <xref ref-type="bibr" rid="B16">Mazur (1997</xref>: 31).</comment></tp:nomenclature-citation><tp:nomenclature-citation><tp:taxon-name>Phelister marginicollis</tp:taxon-name><comment> Lewis, in litteris: <xref ref-type="bibr" rid="B2">Bruch (1914</xref>: 309).</comment></tp:nomenclature-citation><tp:nomenclature-citation><tp:taxon-name>Phelister marginicollis</tp:taxon-name><comment> Bruch, 1914 (sic!): <xref ref-type="bibr" rid="B16">Mazur (1997</xref>: 31), as <italic>nomen nudum</italic>.</comment></tp:nomenclature-citation></tp:nomenclature-citation-list></tp:nomenclature><tp:treatment-sec sec-type="Type material"><title>Type material.</title><p>Lectotype, herein designated for the purposes of establishing a unique and unambiguous type, as the original description omitted any indication of number of specimens studied: of undetermined sex: [Peru:] “Pozuzu, M. Kirsch” / “<italic><tp:taxon-name>Epierus ferrugineus</tp:taxon-name></italic>” / “Staatl. Museum für Tierkunde, Dresden” / “LECTOTYPE Dégallier &amp; Mazur, 2007” / “<italic><tp:taxon-name>Kaszabister ferrugineus</tp:taxon-name></italic> (Kirsch, 1873); SMTD.</p></tp:treatment-sec><tp:treatment-sec sec-type="Other material"><title>Other material.</title><p><bold>ARGENTINA: Buenos Aires:</bold> Buenos Aires, 30.vii.1917, 9.vii.1923, 5.viii.1923 (4: MACN, NMNH); La Plata, viii.1912, nest of <italic><tp:taxon-name>Solenopsis saevissima</tp:taxon-name></italic> (2: NMNH); Rosas – F. C. Sud (7: NMNH); San Fernando, viii.1960 (1: NMNH). <bold>Mendoza:</bold> Mendoza, 20.x.1907 (1: ZMHB). <bold>BRAZIL:</bold> ‘<bold>Bahia</bold>’ (4: ZMHB). <bold>Distrito Federal:</bold> Brasilia, IBGE Ecological Reserve, 24.vi.1987, 13.v.1987, 7.vi.1987, 20.i.1998 (6: CIZUB, CHAT, CHND). <bold>Mato Grosso:</bold> Arenapolis, 22.viii.1972 (23: FSCA); Cáceres, 5.vii.1972 (1: FSCA); Cuiabá, 19.vi.1972 (1: FSCA); Mato Grosso Co., 25.vii.1972 (1: FSCA); Poconé, 23.iv.1972 (1: FSCA); Rondonópolis, 14–15.vii.1972 (3: FSCA); Rosario Oeste, 14.vii.1972 (1: FSCA). <bold>Pará:</bold> Belém, 2.vi.1985, flotation of the <italic><tp:taxon-name>Solenopsis saevissima</tp:taxon-name></italic> nest (identified by W. L. Overal) (1: CHND). <bold>Rondônia:</bold> Guajará Mirim, 1.ix.1972 (1: FSCA). <bold>São Paulo:</bold> São Simão, Usina Sta. Clara, 5.ix.1973 (3: FMNH). <bold>URUGUAY: Artigas:</bold> Ruta 30, km 45, 12.xii.1962, nest of <italic><tp:taxon-name>Solenopsis saevissima</tp:taxon-name></italic> (1: CHSM).</p></tp:treatment-sec><tp:treatment-sec sec-type="Diagnosis"><title>Diagnosis.</title><p>Frontal stria straight to evenly arcuate across front, not descending onto epistoma; fourth dorsal elytral stria complete and arched to suture; inner subhumeral elytral stria present in apical two-thirds; fifth elytral stria variable, from absent to present in apical one-half; sutural stria present in apical half; elytral ground punctures sparser and markedly reduced laterad fourth elytral stria; mesometaventral stria arched forward to about one-third from mesoventral margin; lateral metaventral stria reaching mesometaventral margin, nearly or fully meeting mesometaventral stria and postmesocoxal stria; inner postmetacoxal striae not forming a complete arc across anterior margin of abdominal ventrite 1, ending close to metacoxa; abdominal ventrites 2–4 with apical marginal stria; aedeagus rather short, parallel-sided, with apex subtruncate.</p><fig id="F5" position="float" orientation="portrait"><label>Figure 5.</label><caption><p>Male genitalia of <italic><tp:taxon-name>Kaszabister ferrugineus</tp:taxon-name></italic>. <bold>A</bold> 8<sup>th</sup> tergite (with accessory sclerites) <bold>B</bold> 8<sup>th</sup> sternite <bold>C</bold> 9<sup>th</sup> and 10<sup>th</sup> tergites <bold>D</bold> Spiculum gastrale (=9<sup>th</sup> sternite).</p></caption><graphic xmlns:xlink="http://www.w3.org/1999/xlink" xlink:href="ZooKeys-199-071-g005.jpg" position="float" orientation="portrait" xlink:type="simple"/></fig><fig id="F6" position="float" orientation="portrait"><label>Figure 6.</label><caption><p>Male genitalia of <italic><tp:taxon-name>Kaszabister</tp:taxon-name></italic>. <bold>A</bold> Dorsal view of aedeagus of <italic><tp:taxon-name>Kaszabister barrigai</tp:taxon-name></italic> <bold>B</bold> Lateral view of aedeagus of <italic><tp:taxon-name>Kaszabister barrigai</tp:taxon-name></italic> <bold>C</bold> Dorsal view of aedeagus of <italic><tp:taxon-name>Kaszabister ferrugineus</tp:taxon-name></italic> <bold>D</bold> Lateral view of aedeagus of <italic><tp:taxon-name>Kaszabister ferrugineus</tp:taxon-name></italic> <bold>E</bold> Dorsal view of aedeagus of <italic><tp:taxon-name>Kaszabister rubellus</tp:taxon-name></italic> <bold>F</bold> Lateral view of aedeagus of <italic><tp:taxon-name>Kaszabister rubellus</tp:taxon-name></italic> <bold>G</bold> Dorsal view of aedeagus of <italic><tp:taxon-name>Kaszabister carinatus</tp:taxon-name></italic> <bold>H</bold> Lateral view of aedeagus of <italic><tp:taxon-name>Kaszabister carinatus</tp:taxon-name></italic>.</p></caption><graphic xmlns:xlink="http://www.w3.org/1999/xlink" xlink:href="ZooKeys-199-071-g006.jpg" position="float" orientation="portrait" xlink:type="simple"/></fig></tp:treatment-sec><tp:treatment-sec sec-type="Distribution"><title>Distribution.</title><p>Known from Argentina (Mendoza, Buenos Aires), Brazil (Bahia, Distrito Federal, Mato Grosso, Pará, Rondônia and São Paulo), Peru (Huanuco) and Uruguay (Artigas).</p><fig id="F7" position="float" orientation="portrait"><label>Figure 7.</label><caption><p>Map showing distributional records of <italic><tp:taxon-name>Kaszabister barrigai</tp:taxon-name></italic> and <italic><tp:taxon-name>Kaszabister rubellus</tp:taxon-name></italic>.</p></caption><graphic xmlns:xlink="http://www.w3.org/1999/xlink" xlink:href="ZooKeys-199-071-g007.jpg" position="float" orientation="portrait" xlink:type="simple"/></fig><fig id="F8" position="float" orientation="portrait"><label>Figure 8.</label><caption><p>Map showing distributional records of <italic><tp:taxon-name>Kaszabister ferrugineus</tp:taxon-name></italic>.</p></caption><graphic xmlns:xlink="http://www.w3.org/1999/xlink" xlink:href="ZooKeys-199-071-g008.jpg" position="float" orientation="portrait" xlink:type="simple"/></fig><fig id="F9" position="float" orientation="portrait"><label>Figure 9.</label><caption><p>Map showing distributional records of <italic><tp:taxon-name>Kaszabister carinatus</tp:taxon-name></italic>.</p></caption><graphic xmlns:xlink="http://www.w3.org/1999/xlink" xlink:href="ZooKeys-199-071-g009.jpg" position="float" orientation="portrait" xlink:type="simple"/></fig></tp:treatment-sec><tp:treatment-sec sec-type="Biology"><title>Biology.</title><p>As for <italic><tp:taxon-name>Kaszabister barrigai</tp:taxon-name></italic>, many records of <italic><tp:taxon-name>Kaszabister ferrugineus</tp:taxon-name></italic> from ‘ant nests’ almost certainly refer to <italic><tp:taxon-name>Solenopsis invicta</tp:taxon-name></italic> as host, while a few other labels specify <italic><tp:taxon-name>Solenopsis saevissima</tp:taxon-name></italic><!--PageBreak--> (Smith). One specimen from Bahia in the Lewis collection bears a label “with an <italic><tp:taxon-name>Aphaenogaster</tp:taxon-name></italic>” (<tp:taxon-name>Formicidae</tp:taxon-name>). However, no host specimen is present for verification.</p></tp:treatment-sec><tp:treatment-sec sec-type="Remarks"><title>Remarks.</title><p><xref ref-type="bibr" rid="B16">Mazur (1997)</xref> cites “<italic><tp:taxon-name>Phelister marginicollis</tp:taxon-name></italic> Bruch, 1914” as “nom. nud. - syn. nov., Wenzel in litt.”. <xref ref-type="bibr" rid="B2">Bruch (1914</xref>: 309) cites this as “<italic><tp:taxon-name>Phelister marginicollis</tp:taxon-name></italic> Lew. in litteris”. This appears to have been a species that Lewis intended to describe based on Bruch’s specimens, and he indicated such to Bruch. Specimens labeled “<italic><tp:taxon-name>Phelister marginicollis</tp:taxon-name></italic> Lewis” are present in the BMNH and NMNH. However, for whatever reason, the species was never formally published, so it is indeed a nomen nudum. In Bruch’s later works (e.g., <xref ref-type="bibr" rid="B3">1935</xref>) he apparently realized that the species was not properly described and omitted it from his catalog.</p></tp:treatment-sec><tp:treatment-sec><!--Section generated to contain objects referenced in tp:taxon-treatment.--><fig id="F3" position="float" orientation="portrait"><label>Figure 3.</label><caption><p>Anterior view of head. <bold>A</bold> <italic><tp:taxon-name>Kaszabister barrigai</tp:taxon-name></italic> <bold>B</bold> <italic><tp:taxon-name>Kaszabister ferrugineus</tp:taxon-name></italic> <bold>C</bold> <italic><tp:taxon-name>Kaszabister rubellus</tp:taxon-name></italic> <bold>D</bold> <italic><tp:taxon-name>Kaszabister carinatus</tp:taxon-name></italic>.</p></caption><graphic xmlns:xlink="http://www.w3.org/1999/xlink" xlink:href="ZooKeys-199-071-g003.jpg" position="float" orientation="portrait" xlink:type="simple"/></fig><fig id="F4" position="float" orientation="portrait"><label>Figure 4.</label><caption><p>Ventral habitus. <bold>A</bold> <italic><tp:taxon-name>Kaszabister barrigai</tp:taxon-name></italic> <bold>B</bold> <italic><tp:taxon-name>Kaszabister ferrugineus</tp:taxon-name></italic> <bold>C</bold> <italic><tp:taxon-name>Kaszabister rubellus</tp:taxon-name></italic> <bold>D</bold> <italic><tp:taxon-name>Kaszabister carinatus</tp:taxon-name></italic>.</p></caption><graphic xmlns:xlink="http://www.w3.org/1999/xlink" xlink:href="ZooKeys-199-071-g004.jpg" position="float" orientation="portrait" xlink:type="simple"/></fig></tp:treatment-sec><ref-list><ref id="B16"><mixed-citation xmlns:xlink="http://www.w3.org/1999/xlink" xlink:type="simple"><person-group><name name-style="western"><surname>Mazur</surname><given-names>S</given-names></name></person-group> (<year>1997</year>)<source> A world catalogue of the Histeridae (Coleoptera: Histeroidea). Genus International Journal of invertebrate Taxonomy, supplement: 1–373.</source></mixed-citation></ref><ref id="B2"><mixed-citation xmlns:xlink="http://www.w3.org/1999/xlink" xlink:type="simple"><person-group><name name-style="western"><surname>Bruch</surname><given-names>C</given-names></name></person-group> (<year>1914</year>)<source> Catálogo sistemático de los Coleópteros de la República Argentina. Pars III. Revista del Museo de La Plata [ser. 2(6)] 19: 303–339.</source></mixed-citation></ref><ref id="B3"><mixed-citation xmlns:xlink="http://www.w3.org/1999/xlink" xlink:type="simple"><person-group><name name-style="western"><surname>Bruch</surname><given-names>C</given-names></name></person-group> (<year>1935</year>)<article-title> Suplemento al catálogo sistemático de los Coleópteros de la República Argentina. V (Addenda, corrigenda y lista de especies).</article-title><source>Physis </source><volume>11</volume>: <fpage>384</fpage>-<lpage>392</lpage>.</mixed-citation></ref></ref-list></tp:taxon-treatment>
