# Supplementary material for: A revision of the genus Kaszabister Mazur (Histeridae, Histerinae, Exosternini)
Source: Zookeys. 2012 Jun 4;(199):71–89. doi: 10.3897/zookeys.199.3245 (PMC3368282; doi:10.3897/zookeys.199.3245)
Supplement: XML Treatment for Kaszabister rubellus [file zookeys.199.3245-treatment5.xml]

<!DOCTYPE tp:taxon-treatment
  PUBLIC "-//TaxonX//DTD Taxonomic Treatment Publishing DTD v0 20100105//EN" "tax-treatment-NSO.dtd">
<tp:taxon-treatment xmlns:tp="http://www.plazi.org/taxpub"><tp:treatment-meta><mixed-citation publication-type="journal"><person-group><name><surname>Dégallier</surname><given-names>Nicolas</given-names></name><name><surname>Mazur</surname><given-names>Sławomir</given-names></name><name><surname>Tishechkin</surname><given-names>Alexey K.</given-names></name><name><surname>Caterino</surname><given-names>Michael S.</given-names></name></person-group><article-title>A revision of the genus 
                    <italic>Kaszabister</italic> Mazur (Histeridae, Histerinae, Exosternini)
                </article-title><source>Zookeys</source><day>4</day><month>6</month><year>2012</year><volume>2012</volume><issue>199</issue><fpage>71</fpage><lpage>89</lpage><pub-id pub-id-type="doi">10.3897/zookeys.199.3245</pub-id></mixed-citation></tp:treatment-meta><tp:nomenclature><tp:taxon-name>
                        <tp:taxon-name-part taxon-name-part-type="genus">Kaszabister</tp:taxon-name-part>
                        <tp:taxon-name-part taxon-name-part-type="species">rubellus</tp:taxon-name-part>
                    <object-id xmlns:xlink="http://www.w3.org/1999/xlink" xlink:type="simple">http://species-id.net/wiki/Kaszabister_rubellus</object-id>
								</tp:taxon-name><tp:taxon-authority>(Erichson, 1834)</tp:taxon-authority><xref ref-type="fig" rid="F3">Figs 3C</xref><xref ref-type="fig" rid="F4">, 4C</xref><xref ref-type="fig" rid="F6">, 6E–F</xref><xref ref-type="fig" rid="F7">, 7 (map)</xref><tp:nomenclature-citation-list><tp:nomenclature-citation><tp:taxon-name>Epierus rubellus</tp:taxon-name><comment> Erichson, 1834: 163.</comment></tp:nomenclature-citation><tp:nomenclature-citation><tp:taxon-name>Kaszabister rubellus</tp:taxon-name><comment>: <xref ref-type="bibr" rid="B15">Mazur (1984</xref>: 304).</comment></tp:nomenclature-citation><tp:nomenclature-citation><tp:taxon-name>Kaszabister mahunkai</tp:taxon-name><comment> Mazur, 1972: 189. Synonymized by <xref ref-type="bibr" rid="B15">Mazur (1984)</xref>.</comment></tp:nomenclature-citation></tp:nomenclature-citation-list></tp:nomenclature><tp:treatment-sec sec-type="Type material"><title>Type material.</title><p><bold><italic><tp:taxon-name>Epierus rubellus</tp:taxon-name></italic>: Lectotype</bold> herein designated for the purposes of establishing a unique and unambiguous type, as the original description omitted any indication of number of specimens studied: of undetermined sex: “<italic>rubellus</italic> Er., Carap[ava]. Sellow” / “48997” / “Zool. Mus. Berlin” / “<italic><tp:taxon-name>Kaszabister rubellus</tp:taxon-name></italic> (Erich<!--PageBreak-->son) LECTOTYPE N. DEGALLIER”; ZMHB. <bold><italic><tp:taxon-name>Kaszabister mahunkai</tp:taxon-name></italic>: holotype:</bold> “Hungarian Soil-Zool. Exp., ARGENTINA: Prov. Córdoba, Fanti, Sierra de Córdoba, 11.I.1966” / “Nr. P-B.325 leg.Mahunka” / “Holotype 1972. <italic><tp:taxon-name>Kaszabister mahunkai</tp:taxon-name></italic> Mazur.” / “HOLOTYPUS” / “Compared with META-Types <italic><tp:taxon-name>Epierus rubellus</tp:taxon-name></italic> Er., R. L. Wenzel ‘73” / “<italic><tp:taxon-name>Kaszabister rubellus</tp:taxon-name></italic> (Er.) (= <italic>mahunkai</italic> Mazur), RLW ‘73” (HNHM).</p></tp:treatment-sec><tp:treatment-sec sec-type="Other material"><title>Other material.</title><p><bold>ARGENTINA: Buenos Aires:</bold> Balcarce, iv.1957 (1: NMNH); Rosas – F.C. Sud, with <italic><tp:taxon-name>Solenopsis</tp:taxon-name></italic> (6: NMNH). <bold>BRAZIL: Paraná:</bold> Rio Negro, with <italic><tp:taxon-name>Solenopsis</tp:taxon-name></italic> (1: BMNH); <bold>Rio Grande do Sul:</bold> Vallée de la Ferradura, Canela, 20.x.1989, from nest of <italic><tp:taxon-name>Solenopsis</tp:taxon-name></italic> sp. (1: CHND); <bold>Santa Catarina:</bold> Nova Teutonia, v.1937 (1: FMNH); 31.x.1948, with <italic><tp:taxon-name>Solenopsis</tp:taxon-name></italic> (2: FMNH); 2–3.xi.1948, with <italic><tp:taxon-name>Solenopsis</tp:taxon-name></italic> (2: FMNH); 11<!--PageBreak-->–14.xi.1948, with <italic><tp:taxon-name>Solenopsis</tp:taxon-name></italic> (2: FMNH); xii.1948 (1: FMNH); 6.vi.1950 (1: FMNH); 6.vii.1950 (1: FMNH); 2.viii.1950, with <italic><tp:taxon-name>Solenopsis</tp:taxon-name></italic> (4: FMNH); 26.viii.1950 (5: FMNH); 28.viii.1950, with <italic><tp:taxon-name>Solenopsis</tp:taxon-name></italic> (4: FMNH); 1.ix.1950 (1: FMNH); 3.ix.1950, with <italic><tp:taxon-name>Solenopsis</tp:taxon-name></italic> (1: FMNH); 6.ix.1950, with <italic><tp:taxon-name>Solenopsis</tp:taxon-name></italic> (2: FMNH); 7.ix.1950, with <italic><tp:taxon-name>Solenopsis</tp:taxon-name></italic> (1: FMNH); 18.ix.1950 (1: FMNH); 20.ix.1950, with <italic><tp:taxon-name>Solenopsis</tp:taxon-name></italic> (1: FMNH); 23.ix.1950 (1: FMNH); 4–5.x.1950, with <italic><tp:taxon-name>Solenopsis</tp:taxon-name></italic> (2: FMNH); 21.vii.1951 (1: FMNH); 24.vii.1951, with <italic><tp:taxon-name>Solenopsis</tp:taxon-name></italic> (1: FMNH); 31.vii.1951, with <italic><tp:taxon-name>Solenopsis</tp:taxon-name></italic> (8: FMNH); 17.viii.1951 (4: FMNH); 22.viii.1951 (1: FMNH); 5.ix.1951 (1: FMNH); 4.x.1951 (4: FMNH); 6–30.viii.1951, with <italic><tp:taxon-name>Solenopsis</tp:taxon-name></italic> (5: FMNH); 10.iv.1952, with <italic><tp:taxon-name>Solenopsis</tp:taxon-name></italic> (1: FMNH); 18.iv.1952, with <italic><tp:taxon-name>Solenopsis</tp:taxon-name></italic> (3: FMNH); 10.v.1952, with <italic><tp:taxon-name>Solenopsis</tp:taxon-name></italic> (1: FMNH); 10.v.1952, with <italic><tp:taxon-name>Solenopsis</tp:taxon-name></italic> (FMNH); 30.vii.1952, with <italic><tp:taxon-name>Solenopsis</tp:taxon-name></italic> (5: CHPK, CHSM, FMNH); 3.viii.1952, with <italic><tp:taxon-name>Solenopsis</tp:taxon-name></italic> (1: FMNH); 7.viii.1952, <!--PageBreak-->with <italic><tp:taxon-name>Solenopsis</tp:taxon-name></italic> (2: FMNH); 15.viii.1952 (1: FMNH); viii.1952, with <italic><tp:taxon-name>Solenopsis</tp:taxon-name></italic> (48: FMNH); ix.1952 (1: FMNH); vi.1954 (2: CHSM); vii.1954, (2: CHSM); xi.1956 (1: FMNH); ‘<bold>Bresil</bold>’ (1: MNHN). <bold>URUGUAY: Rivera:</bold> Rivera, Escuela Agraria, 18.ii.1962, nest of <italic><tp:taxon-name>Acromyrmex lundii</tp:taxon-name></italic> (Guérin-Méneville) (1: FMNH).</p></tp:treatment-sec><tp:treatment-sec sec-type="Diagnosis"><title>Diagnosis.</title><p>Frontal stria descending onto epistoma as a weak carina, epistoma moderately depressed, depression narrower than in <italic><tp:taxon-name>Kaszabister barrigai</tp:taxon-name></italic>; fourth dorsal elytral stria present in apical half to two-thirds; inner subhumeral elytral stria present in apical two-thirds; fifth and sutural elytral striae strongly reduced or absent; elytral ground punctures sparser and markedly reduced laterad fourth elytral stria; mesometaventral stria somewhat variable, arched forward to one-half to one-third from mesoventral margin; lateral metaventral stria weakly abbreviated mediad, ending about one-fourth to one-fifth metaventral length from mesometaventral margin, mesometaventral stria<!--PageBreak--> continuous with postmesocoxal stria; inner postmetacoxal striae nearly forming a complete arc across anterior margin of abdominal ventrite 1 (though often evanescent at very middle), this arc broader (closer to coxae) than in <italic><tp:taxon-name>Kaszabister barrigai</tp:taxon-name></italic>; abdominal ventrites 2–4 with apical marginal stria; aedeagus narrow, approximately evenly tapered basally and apically; flatter (in lateral view) than in other species.</p></tp:treatment-sec><tp:treatment-sec sec-type="Distribution"><title>Distribution.</title><p>Known from Brazil (Paraná, Rio Grande do Sul, Santa Catarina), Argentina (Buenos Aires, Córdoba), Uruguay (Rivera).</p></tp:treatment-sec><tp:treatment-sec sec-type="Biology"><title>Biology.</title><p>Most specimens from Santa Catarina bear labels indicating collection with unspecified <italic><tp:taxon-name>Solenopsis</tp:taxon-name></italic>. The singleton from Uruguay indicates collection from a nest of <italic><tp:taxon-name>Acromyrmex lundii</tp:taxon-name></italic>.</p></tp:treatment-sec><tp:treatment-sec sec-type="Remarks"><title>Remarks.</title><p>The synonymy of <italic><tp:taxon-name>Kaszabister mahunkai</tp:taxon-name></italic> Mazur with <italic><tp:taxon-name>Epierus rubellus</tp:taxon-name></italic> Erichson was originally designated by <xref ref-type="bibr" rid="B15">Mazur (1984)</xref> (citing “Wenzel, in litt.”). We have not studied the type of <italic><tp:taxon-name>Kaszabister mahunkai</tp:taxon-name></italic> first-hand, but Ottó Merkl of the HNHM very kindly compared the type specimen with our descriptions, keys and figures, and had no doubt that the synonymy is valid. His study also confirmed that Wenzel had compared types of <italic><tp:taxon-name>Kaszabister mahunkai</tp:taxon-name></italic> and <italic><tp:taxon-name>Epierus rubellus</tp:taxon-name></italic> side-by-side in coming to his original conclusion that the two were conspecific.</p></tp:treatment-sec><tp:treatment-sec><!--Section generated to contain objects referenced in tp:taxon-treatment.--><fig id="F3" position="float" orientation="portrait"><label>Figure 3.</label><caption><p>Anterior view of head. <bold>A</bold> <italic><tp:taxon-name>Kaszabister barrigai</tp:taxon-name></italic> <bold>B</bold> <italic><tp:taxon-name>Kaszabister ferrugineus</tp:taxon-name></italic> <bold>C</bold> <italic><tp:taxon-name>Kaszabister rubellus</tp:taxon-name></italic> <bold>D</bold> <italic><tp:taxon-name>Kaszabister carinatus</tp:taxon-name></italic>.</p></caption><graphic xmlns:xlink="http://www.w3.org/1999/xlink" xlink:href="ZooKeys-199-071-g003.jpg" position="float" orientation="portrait" xlink:type="simple"/></fig><fig id="F4" position="float" orientation="portrait"><label>Figure 4.</label><caption><p>Ventral habitus. <bold>A</bold> <italic><tp:taxon-name>Kaszabister barrigai</tp:taxon-name></italic> <bold>B</bold> <italic><tp:taxon-name>Kaszabister ferrugineus</tp:taxon-name></italic> <bold>C</bold> <italic><tp:taxon-name>Kaszabister rubellus</tp:taxon-name></italic> <bold>D</bold> <italic><tp:taxon-name>Kaszabister carinatus</tp:taxon-name></italic>.</p></caption><graphic xmlns:xlink="http://www.w3.org/1999/xlink" xlink:href="ZooKeys-199-071-g004.jpg" position="float" orientation="portrait" xlink:type="simple"/></fig><fig id="F6" position="float" orientation="portrait"><label>Figure 6.</label><caption><p>Male genitalia of <italic><tp:taxon-name>Kaszabister</tp:taxon-name></italic>. <bold>A</bold> Dorsal view of aedeagus of <italic><tp:taxon-name>Kaszabister barrigai</tp:taxon-name></italic> <bold>B</bold> Lateral view of aedeagus of <italic><tp:taxon-name>Kaszabister barrigai</tp:taxon-name></italic> <bold>C</bold> Dorsal view of aedeagus of <italic><tp:taxon-name>Kaszabister ferrugineus</tp:taxon-name></italic> <bold>D</bold> Lateral view of aedeagus of <italic><tp:taxon-name>Kaszabister ferrugineus</tp:taxon-name></italic> <bold>E</bold> Dorsal view of aedeagus of <italic><tp:taxon-name>Kaszabister rubellus</tp:taxon-name></italic> <bold>F</bold> Lateral view of aedeagus of <italic><tp:taxon-name>Kaszabister rubellus</tp:taxon-name></italic> <bold>G</bold> Dorsal view of aedeagus of <italic><tp:taxon-name>Kaszabister carinatus</tp:taxon-name></italic> <bold>H</bold> Lateral view of aedeagus of <italic><tp:taxon-name>Kaszabister carinatus</tp:taxon-name></italic>.</p></caption><graphic xmlns:xlink="http://www.w3.org/1999/xlink" xlink:href="ZooKeys-199-071-g006.jpg" position="float" orientation="portrait" xlink:type="simple"/></fig><fig id="F7" position="float" orientation="portrait"><label>Figure 7.</label><caption><p>Map showing distributional records of <italic><tp:taxon-name>Kaszabister barrigai</tp:taxon-name></italic> and <italic><tp:taxon-name>Kaszabister rubellus</tp:taxon-name></italic>.</p></caption><graphic xmlns:xlink="http://www.w3.org/1999/xlink" xlink:href="ZooKeys-199-071-g007.jpg" position="float" orientation="portrait" xlink:type="simple"/></fig></tp:treatment-sec><ref-list><ref id="B15"><mixed-citation xmlns:xlink="http://www.w3.org/1999/xlink" xlink:type="simple"><person-group><name name-style="western"><surname>Mazur</surname><given-names>S</given-names></name></person-group> (<year>1984</year>)<article-title> A World Catalogue of Histeridae.</article-title><source>Polskie Pismo Entomologiczne </source><volume>54</volume>: <fpage>1</fpage>-<lpage>379</lpage>.</mixed-citation></ref></ref-list></tp:taxon-treatment>
